# Supplementary material for: Bony Fish Arachidonic Acid 15-Lipoxygenases Exhibit Different Catalytic Properties than Their Mammalian Orthologs, Suggesting Functional Enzyme Evolution during Vertebrate Development
Source: Int J Mol Sci. 2023 Sep 15;24(18):14154. doi: 10.3390/ijms241814154 (PMC10531496; doi:10.3390/ijms241814154)
Supplement: Supplementary file 1 [file ijms-24-14154-s001.zip]

Archive with 1 entries (1 files):
- ijms-2580525-supplementary.pdf
